# Supplementary material for: Electrophysiological Signatures of Perceiving Alternated Tone in Mandarin Chinese: Mismatch Negativity to Underlying Tone Conflict
Source: Front Psychol. 2021 Sep 27;12:735593. doi: 10.3389/fpsyg.2021.735593 (PMC8504678; doi:10.3389/fpsyg.2021.735593)
Supplement: Supplementary file 3 [file Data_Sheet_1.ZIP]

Archive with 16 entries (16 files):
- haima_based_on_haima.wav
- haima_based_on_haoma.wav
- haima_based_on_hema.wav
- haima_based_on_huangma.wav
- haoma_based_on_haima.wav
- haoma_based_on_haoma.wav
- haoma_based_on_hema.wav
- haoma_based_on_huangma.wav
- hema_based_on_haima.wav
- hema_based_on_haoma.wav
- hema_based_on_hema.wav
- hema_based_on_huangma.wav
- huangma_based_on_haima.wav
- huangma_based_on_haoma.wav
- huangma_based_on_hema.wav
- huangma_based_on_huangma.wav
